# Supplementary material for: Magma Degassing as a Source of Long‐Term Seismicity at Volcanoes: The Ischia Island (Italy) Case
Source: Geophys Res Lett. 2019 Dec 23;46(24):14421–9. doi: 10.1029/2019GL085371 (PMC7043361; doi:10.1029/2019GL085371)
Supplement: Supplementary file 1 — Supporting Information S1 [file GRL-46-14421-s001.xls]

## Sheet: Q13-94
Benchmark n.	UTM WGS 84 Coordinates		month/year		month/year		month/year		month/year		month/year		month/year		month/year		month/year		month/year
			6/84		5/87		5/90		10/94		4/97		7/01		6/03		10/06		6/10
	N	E	elevation (m asl)	error (σ)	elevation (m asl)	error (σ)	elevation (m asl)	error (σ)	elevation (m asl)	error (σ)	elevation (m asl)	error (σ)	elevation (m asl)	error (σ)	elevation (m asl)	error (σ)	elevation (m asl)	error (σ)	elevation (m asl)	error (σ)
1	4510753	410514	3.036	0.001	3.036	0.001	3.036	0.001	3.036	0.001	3.036	0.001	3.036	0.001	3.036	0.001	3.036	0.001	3.036	0.001
2B	4510730	410745	3.757	0.48	3.757	0.44	3.757	0.29	3.757	0.42	3.755	0.41	3.755	0.32	3.755	0.46	.	.	3.755	0.41
3	4510531	410999	.	.	9.616	0.69	9.614	0.46	9.616	0.65	9.614	0.63	9.614	0.48	9.611	0.7	.	.	9.609	0.62
4	4.51021e+06	411236	21.85	1.74	21.843	0.92	21.839	0.57	21.839	0.78	21.839	0.76	21.836	0.58	21.835	0.84	.	.	21.828	0.73
5	4.50998e+06	411471	19.273	1.8	19.267	1.06	19.265	0.62	19.264	0.86	19.262	0.84	19.259	0.64	19.258	0.92	.	.	19.252	0.8
6	4.50977e+06	411722	11.342	1.87	11.329	1.18	11.327	0.65	11.33	0.9	11.329	0.88	11.329	0.67	11.329	0.96	.	.	11.33	0.82
7	4.50967e+06	411921	5.691	1.88	5.684	1.19	5.683	0.65	5.689	0.9	5.689	0.87	5.689	0.66	5.689	0.96	.	.	5.682	0.91
8	4.50954e+06	411869	.	.	17.778	1.23	17.777	0.68	17.783	0.94	17.781	0.92	17.783	0.7	17.783	1.01	.	.	17.774	0.94
9	4.50943e+06	411793	.	.	33.278	1.26	33.276	0.71	33.283	0.98	33.281	0.95	33.283	0.73	33.282	1.05	.	.	33.275	0.97
10	4.50931e+06	411697	49.063	1.88	49.057	1.28	49.056	0.74	49.061	1.02	49.059	0.99	49.062	0.75	49.06	1.09	.	.	49.052	0.99
11	4.50897e+06	411611	.	.	74.517	1.32	74.517	0.79	74.524	1.07	74.522	1.04	74.523	0.8	74.523	1.15	.	.	74.519	1.04
12A	4.50871e+06	411565	91.167	1.84	91.159	1.34	91.159	0.81	91.165	1.1	91.163	1.07	91.163	0.82	91.163	1.17	.	.	91.157	1.05
12B	4.50872e+06	411570	91.663	1.84	91.655	1.34	91.655	0.82	91.661	1.1	91.66	1.07	91.658	0.82	91.658	1.17	.	.	91.651	1.06
13	4.50863e+06	411274	92.078	1.83	92.07	1.36	92.07	0.83	92.075	1.11	92.073	1.08	92.074	0.83	92.072	1.19	.	.	92.068	1.06
14	4.50857e+06	410961	103.247	1.76	103.236	1.45	103.236	0.84	103.236	1.11	103.233	1.08	103.232	0.83	103.227	1.18	.	.	103.22	1.05
15	4.5084e+06	410816	.	.	88.967	1.35	88.965	0.84	88.967	1.1	88.964	1.07	88.964	0.82	88.962	1.17	.	.	88.955	1.04
16	4.50834e+06	410629	76.405	1.62	76.407	1.32	76.403	0.84	76.402	1.07	76.397	1.04	76.394	0.8	76.39	1.14	.	.	76.38	1.01
17	4.50829e+06	410598	.	.	78.123	1.44	78.12	0.87	78.12	1.09	78.113	1.06	78.11	0.85	78.106	1.15	.	.	78.097	1.02
18A	4.50786e+06	410363	93.708	1.7	93.698	1.46	93.697	0.94	93.695	1.14	93.692	1.11	93.691	0.89	93.687	1.22	.	.	93.679	1.08
19	4.50768e+06	409946	.	.	121.877	1.6	121.875	1.02	121.873	1.18	121.867	1.15	121.866	0.91	121.86	1.27	.	.	121.848	1.12
20A	4.50785e+06	409537	144.828	1.97	144.818	1.67	144.815	1.1	144.815	1.19	144.808	1.16	144.803	0.92	144.795	1.29	.	.	144.778	1.13
21C	4.50765e+06	409305	147.433	2.08	147.425	1.74	147.421	1.14	147.421	1.19	147.414	1.15	147.408	0.91	147.399	1.28	.	.	147.382	1.13
21	4.50762e+06	409266	151.528	2.09	151.516	1.75	151.511	1.15	151.51	1.21	151.502	1.17	151.496	0.91	151.487	1.29	.	.	151.463	1.13
22	4.50751e+06	409190	.	.	161.477	1.82	161.472	1.2	161.47	1.3	161.463	1.25	161.457	0.98	161.445	1.34	.	.	161.424	1.17
23A	4.50724e+06	409062	.	.	.		.		186.696	1.36	186.686	1.32	186.676	1.03	186.663	1.46	.	.	186.629	1.28
23B	4.50724e+06	409063	186.788	2.18	186.783	1.84	186.776	1.22	186.772	1.37	186.762	1.32	186.751	1.04	186.738	1.46	.	.	186.704	1.28
24	4.50693e+06	408709	209.094	2.47	209.075	1.91	209.072	1.26	209.07	1.46	209.06	1.42	209.054	1.1	209.042	1.57	.	.	209.017	1.37
25	4.50707e+06	408688	216.217	2.49	216.196	1.93	216.193	1.27	216.191	1.5	216.18	1.45	216.173	1.13	216.16	1.6	.	.	216.132	1.4
26A	4.5069e+06	408449	235.268	2.52	235.249	1.97	235.246	1.29	235.245	1.53	235.235	1.48	235.232	1.17	235.219	1.66	.	.	235.194	1.45
27	4.50697e+06	408310	251.681	2.54	251.661	1.99	251.657	1.3	251.653	1.56	251.641	1.53	251.637	1.2	251.623	1.7	.	.	251.595	1.49
28A	4.50732e+06	408226	.	.	.		.		241.577	1.66	241.562	1.6	241.552	1.26	241.538	1.78	.	.	241.504	1.56
28C	4.50732e+06	408227	241.55	2.61	241.53	2.04	241.516	1.35	241.51	1.66	241.495	1.61	241.486	1.26	241.471	1.78	.	.	241.437	1.56
29	4.50747e+06	408138	.	.	257.706	2.09	257.69	1.38	257.684	1.7	257.668	1.64	257.661	1.28	257.645	1.81	.	.	257.611	1.59
30A	4.50772e+06	408019	289.021	2.65	288.996	2.11	288.978	1.39	288.972	1.76	288.953	1.7	288.944	1.32	288.926	1.87	.	.	288.885	1.64
31	4.50779e+06	408147	304.334	2.68	304.305	2.13	304.288	1.41	304.28	1.8	304.26	1.73	304.253	1.35	304.234	1.9	.	.	304.192	1.67
32	4.508e+06	407895	.	.	327.934	2.16	327.915	1.43	327.903	1.85	327.882	1.78	327.872	1.39	327.851	1.95	.	.	327.807	1.72
33	4.50823e+06	407972	361.499	2.72	361.47	2.18	361.449	1.45	361.435	1.88	361.41	1.81	361.4	1.43	361.377	2.02	.	.	361.334	1.77
34	4.50827e+06	407855	379.938	2.76	379.902	2.22	379.879	1.48	379.862	1.96	379.839	1.87	379.828	1.45	379.806	2.05	.	.	379.76	1.8
35A	4.50856e+06	407529	.	.	419.751	2.26	419.724	1.51	419.701	2.02	419.676	1.93	419.662	1.5	419.639	2.11	.	.	419.583	1.85
35B	4.5086e+06	407608	414.083	2.8	414.04	2.25	414.016	1.51	413.995	2.01	413.97	1.98	413.956	1.5	413.933	2.1	.	.	413.877	1.85
36	4.50836e+06	407217	.	.	439.217	2.28	439.191	1.53	439.171	2.07	439.147	1.93	439.134	1.53	439.11	2.15	.	.	439.055	1.89
37	4.5082e+06	406998	452.64	2.83	452.601	2.3	452.575	1.54	452.556	2.1	452.533	2	452.52	1.55	452.495	2.17	.	.	452.441	1.91
38A	4.50817e+06	406891	.	.	453.907	2.31	453.881	1.55	453.861	2.12	453.837	2.01	453.826	1.56	453.803	2.19	.	.	453.747	1.92
38B	4.50817e+06	406893	453.55	2.85	453.513	2.31	453.488	1.55	453.467	2.13	453.445	2.01	453.433	1.56	453.408	2.19	.	.	453.354	1.92
39	4.50772e+06	406677	413.005	2.86	412.967	2.34	412.945	1.57	412.932	2.16	412.91	2.05	412.901	1.59	412.879	2.22	.	.	412.83	1.95
40	4.5076e+06	406651	.	.	398.049	2.35	398.03	1.58	398.015	2.18	397.996	2.07	397.987	1.6	397.966	2.24	.	.	397.925	1.97
41	4.50734e+06	406695	.	.	384.186	2.36	384.169	1.59	384.158	2.2	384.139	2.08	384.133	1.61	384.113	2.25	.	.	384.074	1.98
42A	4.50709e+06	406446	368.028	2.9	367.999	2.39	367.985	1.6	367.976	2.23	367.96	2.1	367.955	1.63	367.938	2.26	.	.	367.904	1.99
42B	4.50706e+06	406454	365.496	2.9	365.467	2.38	365.453	1.6	365.443	2.24	365.428	2.11	365.423	1.63	365.406	2.26	.	.	365.373	1.99
43	4.50717e+06	406198	.	.	340.801	2.37	340.789	1.61	340.777	2.25	340.76	1.81	340.754	1.64	340.737	2.27	.	.	340.703	2
44	4507040	406202	332.03	2.91	332.001	2.38	331.989	1.61	331.98	2.26	331.964	2.12	331.958	1.64	331.941	2.27	.	.	331.91	2
45A	4.50706e+06	406048	.	.	318.837	2.38	318.825	1.61	318.811	2.26	318.798	2.12	318.795	1.64	318.778	2.27	.	.	318.75	2
45B	4.50722e+06	405921	.	.	.	.	.		308.956	2.27	308.942	2.12	308.939	1.64	308.922	2.27	.	.	308.891	2
46B	4.50742e+06	405825	.	.	299.291	2.48	299.278	1.61	299.266	2.28	299.251	2.13	299.245	1.65	299.228	2.27	.	.	299.201	2
47	4.50763e+06	405608	.	.	277.762	2.38	277.747	1.61	277.736	2.29	277.722	2.13	277.716	1.65	277.699	2.27	.	.	277.672	2
48	4.5074e+06	405643	245.767	2.92	245.744	2.37	245.73	1.61	245.72	2.3	245.704	2.13	245.701	1.65	245.685	2.25	.	.	245.662	1.99
49	4.50724e+06	405766	.	.	232.637	2.37	232.627	1.62	232.619	2.3	232.606	2.13	232.603	1.65	232.587	2.25	.	.	232.568	1.99
50	4.50724e+06	405414	.	.	189.825	2.36	189.816	1.61	189.807	2.3	189.792	2.12	189.795	1.64	189.779	2.23	.	.	189.762	1.97
51	4.5074e+06	405320	175.785	2.91	175.769	2.36	175.759	1.6	175.751	2.3	175.739	2.12	175.734	1.64	175.717	2.22	.	.	175.698	1.97
52	4.50709e+06	405329	.	.	161.08	2.35	161.072	1.6	161.062	2.3	161.052	2.11	161.053	1.63	161.037	2.2	.	.	161.022	1.95
53	4.50702e+06	405142	149.075	2.9	149.064	2.35	149.057	1.59	149.05	2.3	149.042	2.1	149.044	1.62	149.028	2.19	.	.	149.016	1.94
54	4.50701e+06	404863	151.23	2.89	151.222	2.33	151.216	1.59	151.21	2.3	151.202	2.09	151.206	1.62	151.191	2.17	.	.	151.178	1.92
55A	4.50759e+06	404745	127.895	2.88	127.888	2.3	127.881	1.57	127.874	2.28	127.869	2.08	127.868	1.6	127.857	2.14	.	.	127.837	1.88
56A	4.50768e+06	404696	121.939	2.87	121.929	2.29	121.92	1.57	121.908	2.28	121.898	2.06	121.898	1.59	121.883	2.13	.	.	121.861	1.89
57	4.50788e+06	404356	.	.	108.528	2.27	108.519	1.55	108.507	2.27	108.495	2.03	108.498	1.57	108.485	2.15	.	.	108.462	1.9
58	4.50826e+06	404081	73.212	2.84	73.202	2.24	73.191	1.53	73.178	2.25	73.165	2	73.168	1.54	73.158	2.15	.	.	73.136	1.91
59	4.50874e+06	404056	.	.	56.937	2.2	56.93	1.51	56.925	2.22	56.914	1.96	56.921	1.51	56.91	2.13	.	.	56.889	1.89
60A	4.50904e+06	404176	.	.	.	.	64.954	1.49	64.948	2.2	64.939	1.93	64.944	1.49	64.934	2.11	.	.	64.912	1.87
60B	4.50905e+06	404189	.	.	65.911	2.17	65.905	1.5	65.899	2.2	65.89	1.93	65.895	1.49	65.885	2.11	.	.	65.862	1.86
61	4.50939e+06	404059	57.142	2.77	57.141	2.25	57.134	1.47	57.128	2.18	57.118	1.89	57.118	1.46	57.108	2.06	.	.	57.089	1.82
62A	4.50971e+06	404159	.	.	45.573	2.11	45.563	1.45	45.559	2.16	45.548	1.85	45.553	1.43	45.544	2.01	.	.	45.524	1.78
62B	4.50993e+06	404254	.	.	.	.	.		28.711	2.14	28.702	1.82	28.709	1.4	28.701	1.97	.	.	28.684	1.74
63A	4.51007e+06	404311	22.508	2.72	22.511	2.07	22.507	1.42	22.505	2.13	22.494	1.81	22.503	1.39	22.495	1.94	22.494	2.51	22.48	1.72
63B	4.51007e+06	404322	21.931	2.72	21.934	2.07	21.93	1.42	21.928	2.13	21.917	1.86	21.926	1.39	21.918	1.95	21.917	2.51	21.903	.
64	4.51015e+06	403974	13.606	2.68	13.607	2.13	13.604	1.44	13.606	2.19	13.596	1.83	13.605	1.41	13.598	1.98	13.597	2.52	13.584	1.75
65A	4.51032e+06	403775	4.023	2.64	4.024	2.11	4.023	1.45	4.023	2.24	4.013	1.84	4.021	1.42	4.016	2	4.016	2.53	4.004	1.77
66A	4.51052e+06	403980	5.428	2.63	5.436	2.11	5.433	1.46	5.428	2.3	5.416	1.85	5.422	1.42	5.418	2.02	5.416	2.53	5.405	1.78
67	4.51084e+06	404413	.	.	13.519	2.12	13.517	1.46	13.515	2.36	13.503	1.86	13.511	1.42	13.507	2.03	13.505	2.53	13.496	1.8
68A	4.5111e+06	404642	20.142	2.56	20.141	2.12	20.139	1.46	20.138	2.42	20.126	1.86	20.134	1.43	20.131	2.03	20.127	.	20.121	1.8
69	4.51129e+06	404965	.	.	26.556	2.11	26.557	1.46	26.556	2.49	26.549	1.86	26.557	1.43	26.553	2.02	26.552	2.48	26.546	1.79
70A	4.51155e+06	405020	64.669	2.47	64.667	2.1	64.669	1.46	64.672	2.57	64.664	1.85	64.673	1.42	64.668	2	64.667	2.44	64.664	1.77
70B	4511553	405018	64.633	2.47	64.631	2.1	64.633	1.46	64.636	2.57	64.628	1.85	64.637	1.42	64.632	2	64.631	2.45	64.628	1.78
71A	4.51181e+06	405325	.	.	.		.	.	.		.		49.618	1.42	49.613	1.96	49.61	2.4	49.606	1.73
71B	4.51193e+06	405486	50.612	2.4	50.61	2.07	50.611	1.45	50.617	2.64	50.607	1.84	50.614	1.4	50.608	1.94	50.606	2.41	50.601	1.75
71C	4.51193e+06	405469	47.833	2.41	47.828	2.07	47.829	1.45	47.835	2.67	.		47.835	1.41	47.829	1.94	47.827	2.42	47.823	1.73
71D	4.51196e+06	405483	.	.	.	.	.	.	.		.		50.564	1.42	50.559	1.94	50.556	2.42	50.554	1.73
71E	4.51195e+06	405495	.	.	.	.	.	.	.		.		.	.	48.974	1.94	.	.	48.969	1.73
72A	4.51209e+06	405426	36.292	2.36	36.29	2.05	36.298	1.43	36.299	2.69	36.289	1.82	36.291	1.38	36.285	1.91	36.284	2.37	36.271	.
72B	4.51209e+06	405425	36.072	2.36	36.07	2.05	36.078	1.43	36.079	2.7	36.069	1.82	36.072	1.38	36.066	1.91	36.064	2.37	36.051	1.7
72C	4.5121e+06	405425	36.225	2.36	36.223	2.05	36.231	1.42	36.232	2.7	36.222	1.81	36.224	.	36.218	.	36.217	2.36	36.206	1.7
73	4.51203e+06	405664	.	.	15.293	2.02	15.295	1.41	15.299	2.76	15.293	1.78	15.297	1.36	15.293	1.87	15.292	2.32	15.289	1.67
74	4.51202e+06	405822	6.617	2.27	6.615	2.04	6.621	1.4	6.623	2.79	6.612	1.77	6.612	1.35	6.609	1.84	6.607	2.36	6.603	1.63
75A	4.51198e+06	406078	.	.	1.65	1.98	1.649	1.39	1.653	2.83	1.646	1.74	1.649	1.33	1.645	1.79	.	.	1.642	1.59
75B	4.51197e+06	406087	.	.	1.999	1.98	1.999	1.39	2.002	2.83	1.995	1.73	1.998	1.33	1.995	1.78	1.993	2.25	1.991	1.58
76A	4.51185e+06	406424	3.248	2.17	3.246	1.95	3.244	1.35	3.245	2.9	3.243	1.69	3.238	1.3	3.233	.	3.232	2.2	3.228	1.56
76B	4.51184e+06	406483	2.672	2.17	2.67	1.94	2.668	1.34	2.669	2.9	2.666	1.7	2.662	1.29	2.657	1.75	2.656	2.21	2.652	1.57
77A	4.51169e+06	406957	13.257	2.05	13.254	1.89	13.254	1.29	13.257	1.72	13.25	1.59	13.25	.	.	.	13.25	2.14	.	.
77B	4.51169e+06	406947	12.684	2.05	12.681	1.89	12.681	1.29	12.685	1.72	12.678	1.56	12.678	1.26	12.678	.	12.677	2.14	.	.
77C	4.5117e+06	406941	5.163	2.05	5.16	1.89	5.16	1.29	5.164	1.71	5.157	1.55	5.157	1.23	5.157	1.7	5.156	2.13	5.148	1.51
78A	4.51167e+06	407074	4.47	2.01	4.466	1.82	4.463	1.27	4.466	1.66	4.459	1.6	4.459	1.19	4.459	1.68	4.458	2.11	4.451	1.49
78B	4.51165e+06	407080	.	.	.		.		4.514	1.66	4.507	1.5	4.506	.	4.506	.	4.504	.	4.497	1.49
79	4.51158e+06	407362	4.439	1.86	4.431	1.77	4.429	1.25	4.43	1.56	4.425	1.45	4.424	1.15	4.423	1.62	4.422	2.05	4.414	1.44
80A	4.5115e+06	407620	1.543	1.75	1.534	1.71	1.531	1.2	1.534	1.51	1.527	1.44	1.526	1.1	1.524	1.57	1.523	1.99	1.514	1.39
81	4.5115e+06	408000	.	.	3.408	1.63	3.405	1.15	3.409	1.39	3.402	1.34	3.4	1.03	3.397	1.47	3.397	1.9	3.389	1.31
82	4.51145e+06	408234	6.657	1.68	6.646	1.69	6.644	1.11	6.648	1.37	6.641	1.32	6.64	1.02	6.636	1.45	6.637	1.83	6.628	1.29
83A	4.5116e+06	408711	18.863	1.52	18.852	1.47	18.851	1.04	18.857	1.33	18.849	1.29	18.851	0.98	18.848	1.4	18.853	1.69	18.843	1.24
83B	4.5116e+06	408719	19.301	1.53	19.29	1.47	19.289	1.04	19.294	1.32	19.286	1.28	19.288	0.99	19.286	1.4	19.291	1.69	19.285	1.24
84	4.5116e+06	408885	34.809	1.47	34.797	1.43	34.796	1.01	34.803	1.3	34.796	1.26	34.796	0.96	34.791	1.38	34.795	1.65	34.786	1.22
85B	4.51153e+06	409015	44.596	1.4	44.582	1.37	44.581	0.99	44.588	1.28	44.583	1.24	44.582	0.9	44.578	1.28	44.581	1.47	44.573	1.14
86B	4.51123e+06	409194	.	.	56.318	1.27	56.317	0.93	56.323	1.25	56.319	1.19	56.319	0.85	56.314	1.22	56.318	1.36	56.31	1.07
87	4.51109e+06	409392	72.935	1.08	72.924	1.19	72.921	0.87	72.927	1.15	72.924	1.12	72.923	0.81	72.918	1.15	72.919	1.27	72.909	1.02
88	4.51104e+06	409714	.	.	68.919	1.07	68.921	0.8	68.921	1.08	68.92	1.04	68.921	0.73	68.917	1.05	68.92	1.14	68.915	0.93
89	4.51086e+06	410000	.	.	45.133	0.9	45.136	0.6	45.136	0.84	45.136	0.82	45.137	0.63	45.134	0.9	45.137	0.95	45.134	0.8
90	4.51067e+06	410147	.	.	20.256	0.62	20.256	0.42	20.255	0.59	20.254	0.58	20.254	0.45	20.253	0.65	20.254	0.67	20.253	0.57
91	4.51118e+06	408054	17.843	1.76	17.827	1.88	17.822	1.2	17.824	1.41	17.816	1.37	17.814	1.05	17.808	1.5	17.813	1.99	17.806	1.34
92	4.51087e+06	407788	37.412	1.89	37.395	1.78	37.385	1.24	37.382	1.44	37.369	1.38	37.366	1.07	37.357	1.53	37.354	2.06	37.3	1.39
93	4.51085e+06	407734	.	.	43.557	1.83	43.546	1.27	43.54	1.5	43.53	1.46	43.522	1.12	43.511	1.59	43.507	2.11	43.492	1.42
94A	4.51098e+06	407734	.	.	54.167	1.86	54.156	1.3	54.153	1.55	54.148	1.51	54.142	1.15	54.134	1.64	.	.	54.115	1.47
94B	4.51095e+06	407651	.	.	66.03	1.89	66.019	1.34	66.016	1.59	66.011	1.54	66.005	1.18	65.996	1.68	65.996	2.17	65.982	1.49
95	4.51088e+06	407422	.	.	95.817	1.94	95.793	1.35	95.789	1.67	95.774	1.61	95.764	1.22	95.756	1.72	95.753	2.21	95.739	1.54
96A	4.51072e+06	407172	.	.	110.27	2.14	110.253	1.37	110.241	1.72	110.222	1.65	110.209	1.26	110.197	1.76	110.192	2.24	110.174	1.57
96B	4.51061e+06	406946	.	.	.	.	.	.	.		.		.	.	.	.	.	.	119.924	1.59
97A	4.51059e+06	406726	.	.	126.352	2.02	126.333	1.4	126.316	1.81	126.294	1.71	126.278	1.31	126.262	1.8	126.249	2.29	126.224	1.6
97B	4.51066e+06	406511	.	.	.	.	.	.	.		.		.	.	.	.	.	.	134.475	1.61
98A	4.51075e+06	406457	.	.	133.292	2.05	133.272	1.42	133.247	1.87	133.221	1.75	133.199	1.34	133.18	1.82	133.159	2.38	133.13	1.62
98B	4.51072e+06	406311	.	.	.	.	.	.	.		.		.	.	.	.	.	.	133.51	1.62
99A	4.51085e+06	406111	.	.	132.896	2.07	132.866	1.43	132.823	1.92	132.786	1.78	132.746	1.36	132.72	1.82	132.687	2.32	132.64	1.62
99B	4.5108e+06	405889	.	.	.	.	.	.	.		.		.	.	.	.	.	.	130.828	1.61
100A	4.51073e+06	405809	.	.	129.394	2.08	129.362	1.43	129.316	1.96	129.277	1.79	129.233	1.37	129.205	1.82	129.17	2.32	129.122	1.61
100B	4.51075e+06	405819	.	.	.	.	.	.	.		.		.	.	.	.	.	.	129.684	1.62
100C	4.51064e+06	405629	.	.	.	.	.	.	.		.		.	.	.	.	.	.	112.637	1.64
101A	4510562	405447	.	.	98.94	2.09	98.918	1.44	98.894	2.01	98.868	1.81	98.847	1.39	98.828	1.87	98.807	2.38	98.773	1.66
101B	4.51051e+06	405182	.	.	.	.	.	.	.		.		.	.	.	.	.	.	90.548	1.68
102	4.51039e+06	405001	.	.	69.45	2.09	69.437	1.44	69.432	2.05	69.416	1.82	69.415	1.39	69.404	1.91	69.397	2.43	69.378	1.69
103	4.51036e+06	404669	.	.	59.686	2.08	59.676	1.44	59.678	2.08	59.667	1.82	59.673	1.4	59.694	1.94	59.69	2.46	59.679	1.71
103N	4.51036e+06	404669	.	.	59.651	2.08	59.643	1.44	59.644	2.08	59.633	1.82	59.638	1.4	59.632	1.94	59.629	2.47	59.618	.
104	4.51025e+06	404368	.	.	32.177	2.07	32.169	1.43	32.175	2.11	32.163	1.81	32.172	1.39	32.163	1.94	32.161	2.49	32.15	1.72
105	4.50872e+06	410636	.	.	67.599	1.26	67.596	0.83	67.597	1.09	67.591	1.06	67.576	0.81	67.571	1.15	.	.	67.562	1.02
106	4.50911e+06	410723	.	.	61.777	1.24	61.771	0.8	61.767	1.07	61.762	1.04	61.749	0.79	61.744	1.14	.	.	61.727	1
107	4.5093e+06	410780	52.164	1.49	52.158	1.22	52.146	0.77	52.136	1.06	52.13	1.02	52.119	0.78	52.115	1.11	.	.	52.095	0.99
108	4.50957e+06	410899	.	.	39.916	1.16	39.91	0.73	39.906	1	39.903	0.97	39.896	0.74	39.894	1.08	.	.	39.885	0.94
109	4.50986e+06	411041	.	.	34.274	1.07	34.264	0.67	34.26	0.93	34.257	0.9	34.245	0.69	34.241	0.99	.	.	34.222	0.87
110	4.50693e+06	408908	.	.	182.776	2	182.768	1.33	182.772	1.59	182.762	1.54	182.757	1.19	182.745	1.69	.	.	182.718	1.48
111	4.50672e+06	408683	157.549	2.34	157.55	2.08	157.546	1.39	157.546	1.68	157.536	1.63	157.531	1.26	157.522	1.78	.	.	157.502	1.56
112	4.50648e+06	408647	.	.	157.314	2.14	157.311	1.42	157.312	1.75	157.303	1.7	157.301	1.3	157.292	1.85	.	.	157.274	1.62
113	4.50643e+06	408617	.	.	138.617	2.2	138.616	1.47	138.618	1.82	138.61	1.76	138.607	1.36	138.601	1.93	.	.	138.585	1.7
114	4.50603e+06	408639	122.415	2.45	122.416	2.25	122.413	1.5	122.412	1.87	122.409	1.81	122.409	1.39	122.403	1.98	.	.	122.392	1.74
115	4.50611e+06	408614	.	.	114.091	2.28	114.091	1.51	114.09	1.9	114.087	1.84	114.085	1.42	114.079	2.02	.	.	114.068	1.78
116	4.50625e+06	408505	.	.	92.526	2.35	92.526	1.56	92.524	1.97	92.52	1.91	92.516	1.47	92.51	2.1	.	.	92.497	1.84
117	4.50606e+06	408572	.	.	76.826	2.39	76.826	1.58	.		.		.	.	.	.	.	.	76.797	1.89
118	4.50606e+06	408568	62.577	2.61	62.575	2.43	62.574	1.61	62.573	2.05	62.571	1.99	62.569	1.54	62.563	2.2	.	.	62.557	1.94
119	4.50624e+06	408437	.	.	.		.	.	.		.		.	.	.	.	.	.	47.373	1.98
120	4.50621e+06	408193	.	.	24.492	2.52	24.491	1.67	24.487	2.15	24.483	2.09	24.481	1.61	24.475	2.3	.	.	24.467	2.03
121	4.50617e+06	408037	16.078	2.76	16.084	2.55	16.083	1.65	16.08	2.18	16.077	2.15	16.076	1.64	16.07	2.34	.	.	16.055	2.05
122	4.50691e+06	405377	131.608	2.95	131.604	2.39	131.597	1.63	131.587	2.35	131.581	2.15	131.582	1.67	131.565	2.25	.	.	131.552	1.99
123	4.50664e+06	405777	103.61	3.05	103.611	2.49	103.602	1.69	103.592	2.45	103.587	2.24	103.587	1.74	103.572	2.37	.	.	103.557	2.09
124	4.50644e+06	405794	.	.	75.556	2.56	75.546	1.74	75.538	2.51	75.532	2.32	75.532	1.79	75.518	2.45	.	.	75.497	2.16
125	4.50624e+06	405698	63.622	3.17	63.622	2.64	63.612	1.78	63.604	2.57	63.599	2.37	63.603	1.84	63.59	2.52	.	.	63.549	2.21
126	4.50617e+06	405991	.	.	43.421	2.7	43.409	1.83	43.402	2.63	43.398	2.44	43.399	1.89	43.386	2.59	.	.	43.375	2.28
127	4.50606e+06	406130	31.344	3.27	31.345	2.74	31.335	1.85	31.326	2.67	31.323	2.48	31.324	1.92	31.311	2.63	.	.	31.301	2.32
128	4.50601e+06	406207	.	.	22.834	2.77	22.823	1.87	22.814	2.69	22.811	2.5	22.812	1.94	22.8	2.66	.	.	22.788	2.34
129	4.5059e+06	406360	20.601	3.33	20.607	2.8	20.596	1.88	20.588	2.71	20.586	2.52	20.588	1.96	20.576	2.7	.	.	20.533	2.38
130A	4.50566e+06	406467	2.854	3.39	2.858	1.89	2.848	1.92	2.84	2.75	2.839	2.56	2.84	2	2.83	2.74	.	.	2.791	2.42
130B	4.50551e+06	406582	.	.	.		.	.	.		.		.	.	.	.	.	.	1.943	2.43
131A	4.51064e+06	411095	11.943	0.83	11.947	0.77	11.95	0.49	11.953	0.7	11.951	0.68	11.95	0.53	11.947	0.76	.	.	11.949	0.67
132	4.51044e+06	411397	16.737	1.83	16.734	0.87	16.732	0.57	16.733	0.8	16.73	0.78	16.728	0.61	16.726	0.87	.	.	16.727	0.76
133	4.51011e+06	411767	.	.	.	.	2.532	0.64	2.536	0.89	2.534	0.87	2.533	0.67	2.533	0.96	.	.	2.534	0.83
134	4.51089e+06	407995	.	.	.	.	.	.	31.574	1.42	31.563	1.38	31.559	1.06	31.55	1.52	.	.	31.536	1.35
135	4.51095e+06	408072	.	.	.	.	.	.	41.402	1.44	41.396	1.4	41.395	1.08	41.389	1.54	.	.	41.382	1.37
136	4.51105e+06	408313	.	.	.	.	.	.	61.506	1.45	61.499	1.41	61.5	1.08	61.494	1.56	.	.	61.489	1.38
137	4.51094e+06	408585	.	.	.	.	.	.	113.95	1.46	113.943	1.42	113.945	1.09	113.937	1.57	.	.	113.931	1.39
138	4.51056e+06	408602	.	.	.	.	.	.	149.593	1.45	149.582	1.41	149.577	1.09	149.568	1.56	.	.	149.556	1.39
139A	4.51056e+06	408830	.	.	.	.	.	.	195.581	1.43	195.573	1.4	195.572	1.08	195.562	1.55	.	.	195.553	1.37
139B	4.51048e+06	408801	.	.	.	.	.	.	212.079	1.43	212.071	1.39	212.07	1.08	212.058	1.54	.	.	212.048	1.36
140	4.51015e+06	409036	.	.	.	.	.	.	256.786	1.39	256.78	1.36	256.778	1.05	256.766	1.51	.	.	256.757	1.33
141	4.50985e+06	409143	.	.	.	.	.	.	260.661	1.36	260.653	1.32	260.65	1.03	260.637	1.47	.	.	260.622	1.3
142	4.50934e+06	409214	.	.	.	.	.	.	273.879	1.29	273.867	1.26	273.863	0.98	273.847	1.41	.	.	273.825	1.24
143	4.50925e+06	409547	.	.	.	.	.	.	248.86	1.22	248.849	1.19	248.846	0.93	248.833	1.33	.	.	248.812	1.17
144	4.50907e+06	409434	.	.	.	.	.	.	221.92	1.15	221.908	1.12	221.901	0.88	221.889	1.25	.	.	221.868	1.1
145	4.5088e+06	409527	.	.	.	.	.	.	201.469	1.07	201.457	1.04	201.45	0.82	201.438	1.17	.	.	201.418	1.03
146	4.50839e+06	409454	.	.	.	.	.	.	203.249	1.13	203.239	1.1	203.233	0.87	203.22	1.23	.	.	203.201	1.08
147	4.50812e+06	409388	.	.	.	.	.	.	187.486	1.16	187.477	1.13	187.471	0.89	187.461	1.26	.	.	187.443	1.11
148	4.50792e+06	409370	.	.	.	.	.	.	172.434	1.18	172.426	1.14	172.42	0.9	172.411	1.28	.	.	172.395	1.12
149	4.50775e+06	409291	.	.	.	.	.	.	150.45	1.19	150.442	1.15	150.435	0.91	150.427	1.28	.	.	150.408	1.13
150A	4.50912e+06	409680	.	.	.	.	.	.	183.32	1.05	183.311	1.02	183.303	0.8	183.292	1.15	.	.	183.271	1.01
150B	4.50911e+06	409670	.	.	.	.	.	.	.		.		.	.	.	.	.	.	182.01	1.01
151	4.50937e+06	409882	.	.	.	.	.	.	147.187	1	147.181	0.98	147.174	0.77	147.165	1.1	.	.	147.149	0.97
152	4.50949e+06	410089	.	.	.	.	.	.	138.14	0.95	138.133	0.93	138.128	0.74	138.119	1.06	.	.	138.104	0.93
153	4.50976e+06	410307	.	.	.	.	.	.	105.89	0.91	105.889	0.89	105.884	0.68	105.877	0.98	.	.	105.865	0.86
154	4.51013e+06	410292	.	.	.	.	.	.	82.504	0.8	82.509	0.78	82.505	0.59	82.501	0.84	.	.	82.493	0.75
155	4.51027e+06	410246	.	.	.	.	.	.	63.332	0.72	63.332	0.71	63.329	0.54	63.326	0.77	.	.	63.321	0.68
156	4.51056e+06	410250	.	.	.	.	.	.	24.082	0.54	24.084	0.53	24.081	0.41	24.081	0.58	.	.	24.079	0.51
157	4.51074e+06	410444	.	.	.	.	.	.	8.321	0.32	8.316	0.32	8.311	0.25	8.311	0.35	.	.	8.309	0.3
158	4.50729e+06	409398	.	.	.	.	.	.	143.487	1.32	143.484	1.28	143.479	1	143.471	1.42	.	.	143.453	1.24
159	4.50714e+06	409376	.	.	.	.	.	.	149.499	1.37	149.492	1.33	149.487	1.04	149.478	1.47	.	.	149.462	1.28
160	4.50701e+06	409429	.	.	.	.	.	.	170.167	1.42	170.161	1.38	170.153	1.07	170.145	1.52	.	.	170.127	1.33
161	4.50693e+06	409644	.	.	.	.	.	.	185.344	1.5	185.337	1.46	185.335	1.02	185.329	1.6	.	.	185.314	1.4
162	4.50684e+06	409812	.	.	.	.	.	.	199.968	1.55	199.962	1.51	199.96	1.16	199.955	1.65	.	.	199.94	1.44
163	4.50683e+06	409930	.	.	.	.	.	.	200.545	1.59	200.539	1.21	200.537	1.19	200.533	1.7	.	.	200.518	1.48
164	4.50756e+06	409947	.	.	.	.	.	.	123.209	1.25	123.206	1.43	123.205	0.96	123.199	1.33	.	.	123.187	1.17
165	4.50738e+06	410031	.	.	.	.	.	.	135.025	1.32	135.023	1.28	135.023	1.02	135.018	1.42	.	.	135.008	1.25
166	4.50731e+06	410210	.	.	.	.	.	.	168.868	1.38	168.867	1.34	168.867	1.06	168.864	1.48	.	.	168.854	1.3
167	4.50724e+06	410289	.	.	.	.	.	.	194.925	1.42	194.925	1.38	194.926	1.08	194.923	1.52	.	.	194.914	1.33
168	4.50709e+06	410552	.	.	.	.	.	.	210.627	1.47	210.627	1.43	210.627	1.13	210.626	1.58	.	.	210.617	1.39
169	4.50691e+06	404890	.	.	.	.	.	.	143.523	2.32	143.516	2.11	143.521	1.64	143.507	2.2	.	.	143.493	1.95
170	4.50671e+06	404765	.	.	.	.	.	.	160.571	2.35	160.565	2.13	160.569	1.66	160.554	2.22	.	.	160.542	1.97
171	4.50663e+06	404660	.	.	.	.	.	.	.		.		.	.	.	.	.	.	161.382	1.97
172	4.50676e+06	404648	.	.	.	.	.	.	171.008	2.36	171.004	2.14	171.01	1.68	170.997	2.22	.	.	170.987	1.97
173	4.50698e+06	404686	.	.	.	.	.	.	177.641	2.35	177.635	2.12	177.641	1.67	177.626	2.2	.	.	177.615	1.95
174	4.50717e+06	404707	.	.	.	.	.	.	152.923	2.33	152.915	2.09	152.92	1.66	152.905	2.17	.	.	152.889	1.93
175	4.50719e+06	404754	.	.	.	.	.	.	143.745	2.32	143.735	2.16	143.741	1.65	143.724	2.16	.	.	143.704	1.91
176	4.50656e+06	404647	.	.	.	.	.	.	160.073	2.37	160.068	2.06	160.072	1.67	160.057	2.23	.	.	.	.
177	4.50664e+06	404550	.	.	.	.	.	.	161.718	2.37	161.712	2.14	161.717	1.7	161.702	2.26	.	.	161.688	1.99
178	4.50668e+06	404434	.	.	.	.	.	.	155.684	2.4	155.679	2.19	155.685	1.72	155.673	2.29	.	.	155.666	2.02
179	4.50663e+06	404310	.	.	.	.	.	.	160.503	2.42	160.498	2.21	160.504	1.73	160.492	2.32	.	.	160.486	2.04
180	4.51187e+06	405998	.	.	.	.	.	.	11.78	2.86	11.771	1.79	.	.	.	.	.	.	11.759	1.6
181	4.51177e+06	405973	.	.	.	.	.	.	20.134	2.87	20.125	1.81	20.125	1.38	20.121	1.82	20.121	2.28	20.118	1.61
182	4.51171e+06	405886	.	.	.	.	.	.	43.862	2.89	43.855	1.84	43.855	1.4	43.851	1.83	43.85	2.29	43.854	1.62
183	4.51168e+06	405856	.	.	.	.	.	.	56.906	2.9	56.898	1.85	56.898	1.41	56.894	1.83	56.893	2.32	56.89	1.63
184	4.51161e+06	405821	.	.	.	.	.	.	69.04	2.91	69.032	1.87	69.032	1.43	69.029	1.84	69.028	2.3	69.018	1.63
185	4.51126e+06	405774	.	.	.	.	.	.	.		.		.	.	74.413	1.85	74.411	2.32	74.399	1.64
186	4.5111e+06	405577	.	.	.	.	.	.	.		.		.	.	88.242	1.85	88.239	2.33	88.226	1.64
187	4.5108e+06	405624	.	.	.	.	.	.	.		.		.	.	115.398	1.84	115.373	2.33	115.334	1.63
188	4509684	404424	.	.	.	.	.	.	.		.		.	.	62.673	2.04	.	.	62.65	1.82
189	4509403	404618	.	.	.	.	.	.	.		.		.	.	81.464	2.08	.	.	81.443	1.85
190	4.5091e+06	404764	.	.	.	.	.	.	.		.		.	.	93.976	2.12	.	.	93.944	1.88
191	4508898	404660	.	.	.	.	.	.	.		.		.	.	135.17	2.14	.	.	135.142	1.9
192	4508591	404802	.	.	.	.	.	.	.		.		.	.	142.881	2.16	.	.	142.846	1.92
193	4508038	404912	.	.	.	.	.	.	.		.		.	.	145.887	2.16	.	.	145.854	1.91
